# Supplementary material for: Vericiguat and mortality in heart failure and reduced ejection fraction: the VICTOR trial
Source: Eur Heart J. 2025 Aug 30;47(6):683–97. doi: 10.1093/eurheartj/ehaf655 (PMC13089535; doi:10.1093/eurheartj/ehaf655)
Supplement: ehaf655_Supplementary_Data [file ehaf655_Supplementary_Data.zip]

Archive with 2 entries (2 files):
- Subgroup_Supplemental_Tables_0919clean.docx
- VICTOR_Study_Group.docx
